# Supplementary material for: Antibiotics and probiotics-induced effects on the total fatty acid composition of feces in a rat model
Source: Sci Rep. 2024 Mar 19;14:6542. doi: 10.1038/s41598-024-57046-6 (PMC10951306; doi:10.1038/s41598-024-57046-6)
Supplement: Supplementary file 1 — Supplementary Information 1. [file 41598_2024_57046_MOESM1_ESM.xlsx]

## Sheet: concentration (mg FA per g)
Treatments	Abx						ABx+Probiotic						Probiotic						Controll
Timepoint	1		2		3		1		2		3		1		2		3		1		2		3
	med	IQR	med	IQR	med	IQR	med	IQR	med	IQR	med	IQR	med	IQR	med	IQR	med	IQR	med	IQR	med	IQR	med	IQR
C4:0	0.649231	0.992661	0.1057	0.0776196	0.220113	0.205177	0.774268	0.523373	0.103506	0.0819503	0.933068	0.564639	0.367965	0.761074	0.629999	0.330234	0.636062	0.564966	0.444418	0.513086	0.49166	0.348516	1.12111	0.769607
C5:0	0.109637	0.120105	0.0198327	0.0152253	0.0271592	0.0116799	0.108323	0.0536588	0.0189436	0.0151891	0.0979485	0.0882012	0.134561	0.131517	0.116567	0.0753894	0.155637	0.0725322	0.0644464	0.103623	0.075157	0.0489821	0.124815	0.100743
C6:0	0.0303693	0.0556722	0.00158142	0.00708428	0.00602689	0.00342022	0.0463183	0.063233	0.00200558	0.00800693	0.00940916	0.00497387	0.0295464	0.0412279	0.0375858	0.0211528	0.0368249	0.0252249	0.0475733	0.034145	0.0444179	0.0107842	0.0784609	0.0635717
C7:0	0.00582005	0.00537233	0.00366304	0.00192618	0.00297522	0.00254463	0.00772502	0.00502795	0.00197425	0.00329493	0.00363403	0.00303895	0.0079745	0.00631686	0.00668259	0.00431962	0.00825113	0.00458798	0.00630146	0.00269952	0.00640072	0.00422249	0.00790213	0.00912907
C8:0	0.000361807	0.00230202	0	0	0	0	0.00185396	0.000949863	0	0.000298293	0.00126364	0.00178153	0.00163806	0.00254958	0.00192881	0.00199513	0.00203799	0.000713678	0.00128157	0.000899446	0.00157753	0.00162777	0.00191842	0.00136909
C9:0	0	0.00129735	0	0.000313484	0	0	0	0.000818933	0	0	0	0	0	0.0016277	0	0.000795768	0	0.00107349	0.000960615	0.00148583	0	0.00110029	0	0.000893154
C10:0	0.00256066	0.00187218	0	0	0	0.00291741	0.00330165	0.00177005	0	0	0.00212119	0.00293333	0.00340463	0.00172133	0.00333721	0.00189427	0.00299235	0.00162425	0.00258758	0.00120985	0.00331001	0.00208601	0.00284325	0.000614126
C11:0	0.00112344	0.00286884	0	0	0	0	0.00153165	0.00210737	0	0	0	0	0.00181995	0.00136563	0.00175964	0.00267954	0.00188714	0.00239878	0.00124053	0.00242578	0.0019733	0.00173844	0.00176138	0.00272056
C12:0	0.0207654	0.0126767	0.00311178	0.00244029	0.012058	0.0161217	0.0215751	0.00812019	0.00203472	0.00183306	0.00890493	0.00609162	0.0170615	0.013427	0.0206902	0.0147192	0.019322	0.0175628	0.0155078	0.00830034	0.0178533	0.00728999	0.0236814	0.00894708
C13ai	0.00159035	0.00220117	0	0	0	0	0.00204111	0.00130721	0	0	0.00166322	0.000815272	0.00289145	0.00220519	0.00302742	0.0020742	0.00260478	0.00239562	0.00176541	0.00173063	0.00211233	0.00140064	0.00301474	0.00187449
C14i	0.0651428	0.0584694	0	0	0	0	0.0668394	0.0476786	0	0	0.0262794	0.0266839	0.0863049	0.0758259	0.0716248	0.0625846	0.0722681	0.0514802	0.0414422	0.0265363	0.0538044	0.0332867	0.105337	0.0665109
C13:1n-1	0.017181	0.0141268	0	0	0	0	0.0222919	0.0282704	0	0	0.0259944	0.0165886	0.0213521	0.0092565	0.0248277	0.0150289	0.0290086	0.0224892	0.022067	0.011065	0.0303849	0.0128269	0.0354707	0.0118361
C14:0	0.138005	0.0845322	0.0169989	0.0158352	0.0434651	0.03709	0.132921	0.0899419	0.0125101	0.00963352	0.127846	0.090334	0.157823	0.0751242	0.126797	0.0765891	0.130815	0.111365	0.109079	0.0425587	0.133708	0.0733111	0.165883	0.165177
C15i	0.120128	0.0790973	0	0	0	0	0.115555	0.0623572	0	0	0.125824	0.1271	0.0998535	0.0910887	0.132043	0.07642	0.136017	0.088358	0.0919529	0.0541308	0.0922207	0.0398585	0.136968	0.0553491
C15ai	0.281598	0.235582	0	0	0	0	0.303205	0.228111	0	0.000467533	0.287721	0.262281	0.28636	0.263422	0.362741	0.20005	0.401833	0.210017	0.263099	0.192651	0.187198	0.144748	0.33251	0.0767174
C14:1n-5	0.00201764	0.00332708	0.000581092	0.00196548	0.00320185	0.00365193	0	0.000361796	0	0	0.00276162	0.00325719	0.00321547	0.00348358	0.00244423	0.00645874	0.00426078	0.00403241	0	0.00113883	0.000840242	0.00526268	0.00152158	0.00492965
C15:0	0.315348	0.243105	0.0115261	0.00837713	0.0128793	0.00930969	0.330205	0.114666	0.0104026	0.00570432	0.229453	0.121886	0.314674	0.233899	0.295757	0.270449	0.330767	0.19436	0.268475	0.097384	0.25159	0.169699	0.357991	0.122098
C16i	0.0791183	0.0828733	0.0057373	0.00632378	0.00688147	0.00720861	0.0868369	0.0506309	0.00300804	0.00360282	0.0664923	0.022509	0.0912669	0.0679639	0.110203	0.0824455	0.108127	0.0837147	0.0573084	0.0481487	0.0671011	0.0168208	0.108848	0.0445406
C16:0	2.0333	1.59201	0.698772	0.439813	0.970778	0.823742	2.27082	1.23984	0.611258	0.300611	1.6699	0.902468	1.95657	1.81774	2.44098	1.58114	1.32046	2.15749	1.5923	1.37157	1.56041	0.522797	2.18371	1.13164
tC16:1n-7 + C17i	0.01536	0.0180255	0.0028198	0.00240539	0.00227122	0.00191998	0.01413	0.00813542	0.00102935	0.00102221	0.0123323	0.00779336	0.0187158	0.0202987	0.0229886	0.0181626	0.0262752	0.0166099	0.0141844	0.00795371	0.0135545	0.00568106	0.0240443	0.017214
C16:1n-9	0.0272256	0.0142029	0.00587435	0.00238868	0.00588416	0.00585763	0.0242072	0.00728535	0.00545574	0.00304722	0.00974611	0.00568369	0.0190813	0.0135403	0.0186569	0.016548	0.019507	0.0117528	0.0173477	0.0100104	0.0182269	0.007313	0.0233977	0.010725
C16:1n-7	0.0383249	0.0311759	0.0135045	0.0123159	0.0244968	0.016641	0.0390369	0.0139625	0.0121766	0.0106153	0.0259931	0.0119119	0.0254316	0.0163761	0.0375648	0.0206387	0.0394062	0.0144956	0.0287241	0.022225	0.0367757	0.0130304	0.0462227	0.0531853
C17:0	0.0894017	0.0824599	0.0136158	0.00903339	0.0139578	0.0107065	0.0964082	0.0572397	0.0106467	0.0081783	0.0677531	0.0476672	0.069019	0.0777971	0.0840337	0.0700929	0.115629	0.0616739	0.0718838	0.0398587	0.0824405	0.0436373	0.107363	0.0417195
tC17:1n-7 + C18i	0.0206374	0.0220218	0.00771734	0.008092	0.00841819	0.00970817	0.0244683	0.0246674	0.00377116	0.0045645	0.0191227	0.014672	0.0339565	0.0466204	0.041803	0.0499316	0.044196	0.0266735	0.0223349	0.0127535	0.0218975	0.011927	0.0336378	0.0216269
C18:0	0.761814	0.889432	0.255905	0.14141	0.23111	0.219359	0.822209	0.51016	0.222471	0.128086	0.985828	0.60802	0.809397	0.730339	0.950205	0.564514	1.10623	0.710675	0.785782	0.312199	0.662027	0.383053	0.701535	0.548306
t18:1mix	0.536358	0.566147	0.00713615	0.00647329	0.0065565	0.00428475	0.471994	0.198962	0.00389062	0.00539815	0.431217	0.48451	0.529936	0.622993	0.727607	0.672407	0.699366	0.449058	0.389723	0.228814	0.416203	0.252951	0.694077	0.386337
C18:1n-9	1.3503	0.905248	0.675885	0.202961	0.962927	0.548038	1.47803	0.551988	0.641268	0.273188	1.4184	0.66152	1.31905	0.955598	1.59865	0.542489	1.59027	1.25442	0.985302	0.773209	1.30052	0.408192	1.45772	0.308586
C18:1n-7	0.299446	0.185115	0.0632103	0.0270845	0.0975738	0.0744983	0.248786	0.095051	0.0568162	0.0240226	0.163225	0.065996	0.207115	0.21775	0.259733	0.230093	0.268357	0.0987782	0.238224	0.170312	0.239635	0.102266	0.305886	0.211766
C18:2n-6	2.23406	1.90865	1.53438	0.713473	2.33141	1.44291	2.86912	1.33513	1.55236	0.707213	2.46607	1.93198	2.56902	1.07823	3.08772	1.58233	3.04058	2.39162	1.58735	1.13641	2.51138	1.27887	2.45603	0.632041
C20:0	0.115752	0.0966396	0.0426398	0.0292035	0.0465059	0.0375028	0.0933962	0.0845803	0.0359781	0.0167324	0.125459	0.0837807	0.0970755	0.122356	0.138372	0.0976058	0.147841	0.106588	0.0912068	0.0629814	0.0941108	0.0422984	0.115571	0.030771
C20:1n-9	0.0484428	0.0306837	0.0169356	0.0101752	0.0244189	0.0202987	0.0483776	0.0256151	0.0169183	0.00855216	0.0448909	0.0280132	0.0422363	0.0345545	0.0553097	0.03485	0.0518092	0.0354231	0.0338391	0.0335541	0.0446327	0.0105328	0.0435973	0.0179513
C18:3n-3	0.145995	0.123581	0.0910695	0.0531807	0.139862	0.0979244	0.182106	0.104817	0.0952033	0.0448868	0.158711	0.143894	0.159202	0.0650368	0.191989	0.122452	0.181022	0.130272	0.0979186	0.0906745	0.138344	0.0783241	0.149676	0.0395738
C20:2n-6	0.0662943	0.0656153	0.0242787	0.013374	0.0281793	0.0175141	0.0718884	0.0412752	0.0227957	0.0154487	0.0515067	0.0282443	0.0632805	0.0672638	0.0677809	0.0424243	0.0735173	0.0485956	0.0570983	0.0473532	0.0457239	0.0328589	0.0668154	0.0561639
C22:0	0.200647	0.150748	0.0793268	0.0550334	0.085227	0.0642309	0.187758	0.11093	0.0609567	0.0301687	0.143454	0.0906406	0.162186	0.231951	0.24175	0.139987	0.220281	0.16866	0.133975	0.119685	0.15725	0.0675862	0.191178	0.0824165
C20:3n-6	0.0271449	0.0206868	0.00791243	0.00596535	0.0102812	0.00875489	0.0259134	0.0222181	0.0108583	0.00722753	0.0163834	0.0139853	0.0299551	0.0231214	0.0193592	0.0231483	0.026402	0.0165357	0.0307271	0.0282273	0.0221493	0.0212557	0.0324736	0.0221145
C22:1n-9	0.0171094	0.015044	0.010459	0.00809907	0.00957095	0.0105304	0.0185245	0.00880258	0.00736401	0.00291934	0.0175357	0.00531007	0.0192917	0.0193779	0.0226447	0.0218478	0.0302741	0.0182449	0.0140688	0.00461666	0.018658	0.00417817	0.0195644	0.0190512
C23:0	0.0340497	0.0332201	0.0151714	0.0108459	0.0160475	0.0152044	0.040288	0.0333893	0.0128471	0.0111552	0.0298912	0.021648	0.0363832	0.0323934	0.0505889	0.0352714	0.052924	0.0385668	0.0247548	0.0257417	0.0286172	0.0167791	0.0349191	0.00748409
C20:4n-6	0.102141	0.081699	0.0840239	0.053189	0.0968515	0.0583722	0.102073	0.0297489	0.097334	0.0633079	0.0617183	0.0352359	0.100745	0.0805973	0.0961867	0.0319452	0.109331	0.0378731	0.0988585	0.0728402	0.076471	0.0308706	0.0933625	0.0340488
C24:0	0.275975	0.246718	0.134199	0.0973028	0.137408	0.106734	0.27272	0.200175	0.0889121	0.0514794	0.234515	0.104619	0.258576	0.320845	0.365366	0.241671	0.344808	0.302303	0.203925	0.163535	0.247807	0.0932114	0.302373	0.123496
C20:5n-3	0	8.00969e-05	0	0	0	0.000124761	0	0.00048023	0	0.000257283	0	0.000250686	0	0	0	0	0	0	0	0	0	0.000561566	0	0.000318065
C25:0	0.0349569	0.0306958	0.0289366	0.0175828	0.0171982	0.0175825	0.0378235	0.021625	0.0237877	0.0198802	0.0348319	0.0112683	0.0384401	0.0407269	0.0377843	0.0403886	0.0473193	0.0324305	0.0266338	0.0124515	0.0372958	0.0210302	0.0339778	0.0285014
C22:4n-6	0.0176873	0.00972886	0.0116789	0.00824499	0.0167358	0.0107996	0.0199951	0.00722587	0.0141133	0.0100531	0.0115361	0.00524738	0.0195216	0.0151187	0.0165986	0.0103864	0.0155786	0.00948313	0.0165344	0.015607	0.0129098	0.00445726	0.019482	0.00662751
C22:5n-6	0.0133659	0.0113145	0.00550684	0.00395102	0.0124431	0.0116441	0.0157749	0.0131174	0.0091192	0.00419907	0.0131654	0.0123202	0.0132484	0.0112361	0.0214496	0.017889	0.0173011	0.0117685	0.0123593	0.012933	0.00999729	0.00999098	0.0163884	0.0129474
C26:0	0.0961213	0.10449	0.0629657	0.0482182	0.0654572	0.0546609	0.126801	0.0906341	0.0473149	0.0330154	0.0990872	0.060973	0.115383	0.130873	0.166177	0.114634	0.160293	0.129755	0.0901572	0.0498985	0.0990166	0.0471256	0.137805	0.0328997
sum	11.7761	8.787	4.12223	2.03428	5.88628	4.12066	12.7615	7.89569	3.82322	1.80782	10.2798	5.14112	11.4902	9.14645	13.6304	6.15221	11.6746	8.87109	8.27231	8.02123	9.46302	3.35955	12.6208	4.75836
n-3 PUFA	0.146155	0.122799	0.0910695	0.0536845	0.140311	0.0978553	0.182885	0.104718	0.0958694	0.0451085	0.158711	0.142535	0.159202	0.0650368	0.191989	0.122194	0.181022	0.12985	0.0979186	0.0917235	0.138487	0.0777626	0.153238	0.0395738
n-3 LCPUFA	0	8.00969e-05	0	0	0	0.000124761	0	0.00048023	0	0.000257283	0	0.000250686	0	0	0	0	0	0	0	0	0	0.000561566	0	0.000318065
n-6 PUFA	2.5108	2.07433	1.67604	0.791446	2.5182	1.55896	3.16398	1.44328	1.71611	0.783222	2.66897	1.993	2.87299	1.22208	3.30826	1.70204	3.23826	2.50505	1.76014	1.1363	2.65864	1.44672	2.797	0.709384
n-6 LCPUFA	0.22904	0.16405	0.138735	0.0756292	0.173311	0.108711	0.234509	0.0888544	0.156332	0.110548	0.171775	0.0748029	0.203918	0.210633	0.227207	0.135703	0.241041	0.122296	0.20956	0.176375	0.173595	0.0708316	0.21729	0.156916
PUFA	2.65696	2.18892	1.76711	0.83867	2.65851	1.65881	3.34686	1.54802	1.80743	0.836268	2.82768	2.13626	3.03714	1.28627	3.50024	1.82424	3.42373	2.6349	1.85806	1.18124	2.79713	1.5146	2.95024	0.748958
LCPUFA	0.229689	0.16379	0.139071	0.0755097	0.173311	0.108838	0.234715	0.0887556	0.156332	0.11077	0.172424	0.0750511	0.203918	0.210422	0.227207	0.135403	0.241886	0.122296	0.20956	0.177424	0.173595	0.0701488	0.21729	0.156107
MUFA	1.80741	1.35433	0.759902	0.26557	1.11869	0.775669	1.90352	0.717057	0.714974	0.302917	1.72326	0.580147	1.65194	1.32603	2.14561	0.777734	1.95233	1.39491	1.35253	0.981872	1.63926	0.379536	1.90715	0.912014
SAT	5.88625	3.80458	1.57415	0.954114	2.02068	1.56207	5.82327	3.49448	1.30572	0.762409	4.8624	2.05112	5.53324	4.37325	5.83483	3.77959	5.37344	4.13689	3.7659	2.98117	4.13088	1.71169	6.30107	2.73358
UFA	4.46199	3.32609	2.50602	1.07959	3.83517	2.61873	5.30791	2.33846	2.48823	1.11972	4.62573	3.02389	4.70783	3.46681	5.71187	2.47846	5.37606	3.85113	3.21059	2.13432	4.41731	1.86004	4.95528	1.19617
transbranched	0.536358	0.566147	0.00713615	0.00647329	0.0065565	0.00428475	0.471994	0.198962	0.00389062	0.00539815	0.431217	0.48451	0.529936	0.622993	0.727607	0.672407	0.699366	0.449058	0.389723	0.228814	0.416203	0.252951	0.694077	0.386337
Branched sat	0.539063	0.406186	0.0057373	0.00888171	0.00688147	0.00591091	0.587968	0.392981	0.0039431	0.0046332	0.537886	0.438372	0.599261	0.488488	0.708382	0.468828	0.740143	0.472872	0.545884	0.261776	0.425296	0.206735	0.703883	0.269927
Trans + branched all	1.21076	0.955656	0.0300663	0.0260522	0.0231479	0.0138279	1.09211	0.668039	0.0113045	0.00957985	1.13914	0.746185	1.25486	1.37788	1.46909	1.18939	1.58771	1.05637	0.933391	0.546856	0.952927	0.47754	1.46438	0.724366
Short SAT	0.921538	1.09135	0.143397	0.0971126	0.253964	0.219839	0.938032	0.590981	0.131177	0.0983131	1.08429	0.690856	0.518666	0.954846	0.729599	0.364305	0.839968	0.630804	0.568022	0.67689	0.616036	0.407877	1.32288	0.991562
