# Supplementary material for: Antibiotics and probiotics-induced effects on the total fatty acid composition of feces in a rat model
Source: Sci Rep. 2024 Mar 19;14:6542. doi: 10.1038/s41598-024-57046-6 (PMC10951306; doi:10.1038/s41598-024-57046-6)
Supplement: Supplementary file 2 — Supplementary Information 2. [file 41598_2024_57046_MOESM2_ESM.xlsx]

## Sheet: weight%
Treatments	Abx						ABx+Probiotic						Probiotic						Controll
Timepoint	1		2		3		1		2		3		1		2		3		1		2		3
	med	IQR	med	IQR	med	IQR	med	IQR	med	IQR	med	IQR	med	IQR	med	IQR	med	IQR	med	IQR	med	IQR	med	IQR
C4:0	5.4369	6.21199	2.07524	1.24579	3.53305	1.45657	4.90728	4.09384	2.15698	1.86024	9.15137	5.12937	3.77402	4.5056	4.43545	2.92719	7.62313	3.99528	5.65188	3.45838	6.76786	5.36622	8.55368	4.9202
C5:0	0.941255	0.912243	0.52829	0.152378	0.521851	0.3733	0.780302	0.397366	0.456587	0.20931	1.10043	0.833859	0.81433	0.609751	0.909905	0.275019	1.28174	0.411886	0.949407	0.531369	1.12402	0.582802	1.3946	0.390877
C6:0	0.418956	0.394253	0.0527558	0.183505	0.141998	0.0832499	0.353377	0.779238	0.063743	0.172779	0.0886252	0.0569756	0.3491	0.272735	0.28242	0.250528	0.283279	0.26806	0.488646	0.381172	0.528639	0.354696	0.740909	0.469824
C7:0	0.0572472	0.0220232	0.0856375	0.0433172	0.064476	0.0366059	0.0553794	0.069622	0.0746798	0.0896004	0.0357565	0.00823143	0.0635156	0.0343397	0.0550781	0.0271474	0.0597348	0.0186681	0.0761753	0.0470297	0.070369	0.0363034	0.086529	0.0836885
C8:0	0.006315	0.0174365	0	0	0	0	0.0144879	0.0108074	0	0.0116155	0.0109409	0.0173734	0.0152024	0.0146065	0.013228	0.0136817	0.0138609	0.00694556	0.0149684	0.00699719	0.0178327	0.0111467	0.0209591	0.0122653
C9:0	0	0.0102663	0	0.00985604	0	0	0	0.0088676	0	0	0	0	0	0.011325	0	0.00930091	0	0.0112149	0.00985396	0.0125014	0	0.0103594	0	0.0119716
C10:0	0.0259902	0.00348448	0	0	0	0.0429816	0.0260283	0.0135528	0	0	0.0165693	0.0384348	0.0242527	0.0122262	0.0242942	0.00281004	0.0270554	0.0131581	0.030769	0.0136697	0.0333601	0.00947301	0.0235017	0.0135014
C11:0	0.0195204	0.0239683	0	0	0	0	0.0136765	0.0206007	0	0	0	0	0.0170787	0.00676483	0.0174711	0.0135838	0.0145368	0.0138214	0.0170493	0.0222964	0.0234851	0.0106104	0.0193779	0.0207199
C12:0	0.202927	0.0836676	0.0788573	0.064586	0.264518	0.158041	0.175345	0.095287	0.0671119	0.0799795	0.0866811	0.0274224	0.168299	0.0480151	0.160011	0.123196	0.185632	0.0967983	0.223616	0.104209	0.187188	0.0480675	0.216963	0.176675
C13ai	0.0250883	0.0169152	0	0	0	0	0.0179376	0.00670225	0	0	0.0139278	0.0120907	0.0228174	0.00393796	0.0222108	0.00845625	0.025063	0.00928221	0.0198299	0.0108368	0.0264556	0.00665083	0.0195571	0.00930342
C14i	0.55263	0.194242	0	0	0	0	0.545186	0.334716	0	0	0.323321	0.100789	0.626693	0.3697	0.521754	0.32376	0.557854	0.257031	0.585834	0.265348	0.654344	0.235082	0.605833	0.414406
C13:1n-1	0.194848	0.143408	0	0	0	0	0.243923	0.165609	0	0	0.228757	0.312128	0.185829	0.109134	0.266389	0.119536	0.247818	0.232811	0.24331	0.171824	0.309221	0.25021	0.302382	0.158328
C14:0	1.45465	0.568949	0.422659	0.232604	0.652171	0.295382	1.07656	0.687591	0.323967	0.141583	1.49802	0.733811	1.27991	0.373499	1.04527	0.600227	1.21084	0.815704	1.17121	0.779526	1.48199	0.733549	1.54518	0.872266
C15i	1.05174	0.260483	0	0	0	0	0.986919	0.310605	0	0	1.27112	0.605633	0.962124	0.205446	0.952768	0.111744	1.06192	0.207384	1.08739	0.266053	1.09756	0.298864	1.08526	0.224923
C15ai	2.93542	0.855074	0	0	0	0	2.49903	1.06826	0	0.0113402	2.94143	1.59008	3.00561	0.686029	2.6309	0.610089	3.08795	0.729115	2.90416	1.17285	2.67296	0.830021	2.71786	0.485782
C14:1n-5	0.0267435	0.0236192	0.0110796	0.0399857	0.0507698	0.036243	0	0.00273039	0	0	0.0338488	0.0204725	0.0152205	0.0184756	0.0159789	0.03421	0.0233335	0.0247982	0	0.0176707	0.013591	0.0471787	0.0202217	0.0426411
C15:0	2.96865	0.707331	0.234116	0.0655122	0.232502	0.0230394	2.56613	1.1853	0.21548	0.0972938	2.37884	1.44357	2.73135	0.2704	2.22576	0.949789	2.80176	0.921756	2.93072	1.6878	3.18871	1.22972	2.71918	1.20402
C16i	0.686249	0.173144	0.151268	0.0864614	0.108997	0.0773054	0.682503	0.317618	0.0979848	0.0479334	0.664881	0.392785	0.816069	0.064105	0.784517	0.137162	0.860899	0.184421	0.774506	0.306778	0.798602	0.290276	0.885777	0.150441
C16:0	17.3818	1.83598	16.6485	2.99005	15.5285	2.80039	18.0724	2.44108	15.2309	1.31028	17.3939	1.7435	17.6677	1.78589	17.7344	1.3913	17.0468	6.65863	17.5437	2.2908	18.5711	2.31852	17.3141	1.17381
tC16:1n-7 + C17i	0.158608	0.0479095	0.0557939	0.0394854	0.0422324	0.0125052	0.133957	0.0655923	0.0356549	0.0223108	0.114242	0.0361324	0.153596	0.0492268	0.160863	0.0368523	0.164765	0.0441815	0.145971	0.0411193	0.163152	0.0374948	0.157451	0.0668551
C16:1n-9	0.232108	0.170757	0.126808	0.033487	0.125718	0.0273206	0.183184	0.0860019	0.124147	0.0493062	0.0792167	0.0303399	0.144909	0.0436292	0.181163	0.0929478	0.184522	0.1169	0.145588	0.130497	0.23022	0.0815365	0.18655	0.195524
C16:1n-7	0.454541	0.334519	0.363215	0.17506	0.408628	0.0790123	0.302558	0.0936945	0.269654	0.129715	0.238977	0.0697177	0.284336	0.0903395	0.280982	0.0541895	0.313679	0.174194	0.307551	0.083818	0.385174	0.12072	0.387089	0.323606
C17:0	0.843094	0.250894	0.282925	0.072399	0.252204	0.0429843	0.813037	0.289902	0.274194	0.0637282	0.655492	0.232815	0.731821	0.116578	0.694973	0.144464	0.810875	0.241206	0.832756	0.296082	0.870711	0.154845	0.776913	0.336968
tC17:1n-7 + C18i	0.22426	0.0744075	0.195864	0.121229	0.172208	0.10854	0.182347	0.118919	0.125555	0.0760599	0.223881	0.100867	0.311845	0.192636	0.315232	0.128478	0.339017	0.150297	0.249147	0.0918108	0.241315	0.106923	0.255223	0.0761601
C18:0	8.42626	2.08313	5.65674	0.886197	5.01545	1.03958	7.44346	1.54034	5.1759	1.13067	8.06045	5.12198	7.61617	2.70974	7.87714	2.17123	7.7912	1.61881	8.43717	2.71182	6.40257	2.31068	6.61559	2.52024
t18:1mix	4.92058	1.1246	0.169563	0.0940294	0.126789	0.0726716	3.58486	2.77747	0.105081	0.170156	3.54428	3.1726	4.66087	1.99558	5.33812	2.64955	4.92648	1.91574	3.98603	1.471	4.86751	1.98461	5.57869	2.10459
C18:1n-9	12.1465	1.90717	16.3114	4.95023	16.1433	4.00201	12.5144	2.78181	16.7943	4.62769	12.884	2.24862	11.4643	3.32311	12.9041	2.15958	13.7424	2.84924	11.9108	2.21555	11.5323	2.57689	11.5502	2.68458
C18:1n-7	2.89726	2.82593	1.41105	0.334231	1.60522	0.268202	1.84657	0.66248	1.30627	0.18485	1.38871	0.800518	1.7764	0.381241	1.8838	0.926859	2.03004	1.52051	2.25845	1.17962	2.82789	0.771899	1.88344	2.15712
C18:2n-6	22.3664	7.09591	39.4691	4.69082	40.5656	4.08355	23.1598	9.71289	41.4608	3.08674	21.3658	4.27074	24.5631	7.41599	24.7448	5.23352	22.3375	8.28913	23.5445	8.01201	22.3004	6.07498	20.1752	5.90857
C20:0	1.07835	0.243949	0.923596	0.2685	0.832471	0.223739	1.01488	0.0845593	0.878577	0.156788	1.16938	0.39252	0.986973	0.309339	1.15173	0.32525	1.10378	0.176351	1.05254	0.112152	1.02634	0.35194	0.917506	0.214506
C20:1n-9	0.420687	0.0913754	0.448441	0.0340347	0.444713	0.0499497	0.449805	0.0437562	0.449505	0.0529925	0.459654	0.0442444	0.40011	0.121977	0.422077	0.0604043	0.417247	0.0643545	0.409064	0.0315389	0.420226	0.078884	0.405253	0.0672928
C18:3n-3	1.39512	0.51484	2.40692	0.254781	2.36017	0.163989	1.70665	0.520057	2.38857	0.212879	1.41311	0.473757	1.61185	0.442791	1.50086	0.361401	1.47854	0.484353	1.43694	0.847941	1.40271	0.502676	1.18595	0.311721
C20:2n-6	0.624402	0.101469	0.465012	0.113169	0.460446	0.0699962	0.563211	0.090108	0.491689	0.253994	0.460057	0.11415	0.550737	0.199931	0.559278	0.068371	0.573075	0.107178	0.59277	0.0860631	0.487143	0.154357	0.539283	0.0588571
C22:0	1.71492	0.191155	1.77541	0.526011	1.64596	0.52909	1.63258	0.33284	1.59438	0.33305	1.73403	0.512565	1.76649	0.476775	1.90021	0.298573	1.78007	0.235831	1.61956	0.261706	1.66173	0.159609	1.43526	0.362543
C20:3n-6	0.265537	0.150941	0.20908	0.0519074	0.198826	0.0330852	0.266027	0.0924579	0.225539	0.0915414	0.118801	0.185496	0.231969	0.140554	0.167538	0.145153	0.217319	0.074787	0.269314	0.158744	0.259757	0.235915	0.24732	0.148303
C22:1n-9	0.199872	0.0678429	0.266413	0.107794	0.259311	0.0938067	0.175615	0.0661074	0.22241	0.104514	0.163938	0.0354362	0.203979	0.0932394	0.17204	0.0454134	0.222769	0.0636651	0.155949	0.0620282	0.176488	0.0528634	0.172316	0.034091
C23:0	0.306088	0.118573	0.339718	0.0956032	0.318414	0.0845238	0.369846	0.131902	0.342721	0.0725952	0.353995	0.0679668	0.347718	0.0589956	0.366913	0.0974899	0.365456	0.0853279	0.306361	0.0818489	0.287522	0.0815788	0.302677	0.0728917
C20:4n-6	1.14336	0.570887	2.00679	0.744619	1.74319	0.614247	0.803106	0.165636	2.03673	0.754968	0.579434	0.291622	0.764543	0.197887	0.693844	0.179695	0.745574	0.120494	1.06147	0.410952	0.826947	0.239561	0.853878	0.269641
C24:0	2.56475	0.516995	3.04621	0.964171	2.66776	1.31003	2.44285	0.763488	2.66501	0.855625	2.73832	0.578594	2.79688	0.853605	2.93501	0.623294	2.96166	0.32777	2.46515	0.582992	2.58039	0.478203	2.20578	0.897846
C20:5n-3	0	0.00117831	0	0	0	0.00394419	0	0.00557399	0	0.00817717	0	0.00139604	0	0	0	0	0	0	0	0	0	0.00787501	0	0.00430684
C25:0	0.313918	0.0906106	0.685671	0.266288	0.310991	0.131129	0.365907	0.175119	0.542813	0.646963	0.327556	0.108902	0.339502	0.205379	0.289046	0.0926264	0.318107	0.183833	0.255677	0.0625747	0.401251	0.0821582	0.289029	0.083708
C22:4n-6	0.186236	0.0598377	0.283591	0.131336	0.254314	0.0357263	0.178571	0.0600558	0.286856	0.139472	0.112167	0.0881245	0.13634	0.0635865	0.14337	0.072302	0.126874	0.0268507	0.17549	0.0616594	0.123581	0.118008	0.139908	0.0365428
C22:5n-6	0.117371	0.038448	0.165328	0.0621248	0.20948	0.0506345	0.132942	0.0428248	0.241855	0.0906297	0.11841	0.0278698	0.126019	0.0461581	0.157366	0.100838	0.154179	0.0618304	0.149743	0.123301	0.123453	0.043189	0.137971	0.0722521
C26:0	1.10557	0.343071	1.50965	0.49849	1.34552	0.487665	1.10526	0.236014	1.4093	0.185953	1.12793	0.130113	1.18107	0.299381	1.21533	0.233879	1.31882	0.279434	0.988739	0.328197	1.12105	0.272115	1.06425	0.308973
n-3 PUFA	1.39512	0.51484	2.40692	0.254781	2.37709	0.163989	1.70999	0.52422	2.38857	0.203914	1.4159	0.476203	1.61185	0.442791	1.50086	0.355873	1.47854	0.480697	1.43694	0.840984	1.40271	0.495993	1.20065	0.300971
n-3 LCPUFA	0	0.00117831	0	0	0	0.00394419	0	0.00557399	0	0.00817717	0	0.00139604	0	0	0	0	0	0	0	0	0	0.00787501	0	0.00430684
n-6 PUFA	25.0645	6.61011	42.9706	4.23855	43.8916	4.1856	25.0079	8.95377	44.8169	1.37048	22.9678	5.37394	26.5458	7.65786	26.3851	5.12845	24.5944	7.95369	25.4187	7.90817	24.1348	6.68987	22.593	5.14641
n-6 LCPUFA	2.409	0.839447	3.11318	1.12575	3.05066	0.765779	1.97116	0.362343	3.45545	1.54136	1.51119	0.691567	1.89251	0.629134	1.70723	0.447214	1.8699	0.231386	2.08878	0.67622	1.81848	0.838034	1.80462	0.443978
PUFA	26.5151	6.94474	45.3198	4.38411	46.3535	4.20219	26.5374	9.66761	47.2751	1.63059	24.2851	5.69225	28.2859	8.13774	27.9868	5.43389	25.8958	8.33062	26.9431	8.63149	25.5968	7.08741	23.7272	5.41106
LCPUFA	2.409	0.851547	3.11318	1.11599	3.05923	0.77272	1.97116	0.364006	3.4727	1.5324	1.51608	0.688313	1.89251	0.626175	1.70723	0.44707	1.8699	0.228277	2.08878	0.669263	1.82691	0.829395	1.80462	0.439671
MUFA	16.6329	2.57262	18.9253	4.74567	19.7038	4.21307	15.8922	3.8302	19.312	4.46555	15.8609	2.75713	15.3646	4.59437	16.2685	1.40352	16.8895	1.16635	16.3501	2.52004	16.1258	3.67209	16.5862	1.49399
SAT	48.138	6.83481	35.1218	8.60518	33.5313	5.31172	45.7589	6.37509	33.9141	4.76156	47.398	10.3252	43.8559	7.7281	44.7144	6.45147	46.3494	8.03333	46.4589	8.09053	49.3064	7.91686	49.9261	5.13476
UFA	41.7901	6.29068	64.0953	8.80553	66.0337	5.56213	41.8198	10.4998	65.5504	4.84883	40.5976	6.78914	46.9514	7.58989	44.2553	6.54734	42.4988	8.51132	43.6787	10.2908	41.5899	7.34063	40.2962	6.90891
Trans	4.92058	1.1246	0.169563	0.0940294	0.126789	0.0726716	3.58486	2.77747	0.105081	0.170156	3.54428	3.1726	4.66087	1.99558	5.33812	2.64955	4.92648	1.91574	3.98603	1.471	4.86751	1.98461	5.57869	2.10459
Branched sat	5.29437	1.65366	0.153852	0.129394	0.121041	0.0721753	4.99802	1.66323	0.103974	0.0517674	5.52487	2.01991	5.21567	0.399585	5.20426	0.843384	5.59811	0.690074	5.02572	1.66258	5.36821	1.03539	5.59157	0.884601
Trans + branched all	10.9561	1.9501	0.588431	0.329729	0.502571	0.172607	9.43125	4.24348	0.341133	0.215447	9.82583	2.07915	10.3496	2.46865	10.655	2.84426	10.9898	2.37659	10.1892	1.52524	10.0221	1.74273	11.1528	2.76487
Short SAT	7.37441	7.66193	2.81223	1.55676	4.16933	1.20539	6.42338	4.86071	2.82935	1.94599	10.8546	5.06749	5.60069	5.24483	5.8962	3.60063	9.13223	4.42815	7.20413	4.11315	8.43497	6.906	10.0966	5.52727
